# Supplementary material for: Evaluating the Pathogenic Potential of IgE Targeting Cross-Reactive Carbohydrate Determinants in Dogs
Source: Animals (Basel). 2024 Nov 14;14(22):3275. doi: 10.3390/ani14223275 (PMC11591198; doi:10.3390/ani14223275)
Supplement: Supplementary file 1 [file animals-14-03275-s001.zip]

Archive with 4 entries (4 files):
- FigureS1_flowcytometry_MAT.pdf
- TableS1_signalment.xlsx
- TableS2_IDTallergens.xlsx
- TableS3_ELISA+IDT.xlsx
