# Supplementary material for: Evaluating the Pathogenic Potential of IgE Targeting Cross-Reactive Carbohydrate Determinants in Dogs
Source: Animals (Basel). 2024 Nov 14;14(22):3275. doi: 10.3390/ani14223275 (PMC11591198; doi:10.3390/ani14223275)
Supplement: Supplementary file 1 [file animals-14-03275-s001.zip › TableS1_signalment.xlsx]

## Sheet: Sheet1
Table S1: Signalment of study subjects
ID#	Breed	Sex	Age (yrs)	Duration of AD (yrs)	Seasonality of Signs
CCD1	Swiss mountain dog	FI	1	1	seasonal (late summer)
CCD2	French bulldog	FS	9	2	year-long
CCD3	Weimaraner	MI	5	5	year-long
CCD4	crossbred	MC	4	2	year-long
CCD5	crossbred	FI	2	unknown	year-long
CCD6	crossbred	FS	6	4	year-long
CCD7	American bulldog	FS	2	unknown	year-long
CCD8	Labradoodle	MI	1	unknown	year-long
CCD9	Labrador retriever	MC	5	unknown	year-long
CCD10	crossbred	FS	9	6	year-long
CCD11	American bulldog	FI	3	unknown	seasonal (summer)
CCD12	German wirehaired pointer	FI	7	5	year-long
CCD13	German shepherd	FI	4	3	year-long
CCD14	crossbred	FS	4	3	year-long
NCCD1	crossbred	MC	2	unknown	year-long
NCCD2	Australian shepherd	FI	2	1	year-long
NCCD3	Magyar vizsla	MI	2	1	year-long
NCCD4	Magyar vizsla	FI	3	3	w
NCCD5	Podenco crossbred	MI	4	1	year-long
NCCD6	American cocker spaniel	MI	6	2	year-long with seasonal exacerbation (summer)
NCCD7	German shepherd	MI	7	2	year-long
NCCD8	Puli	FS	8	2	year-long
NCCD9	Irish setter	MI	3	1	seasonal (spring, summer)
NCCD10	Labrador retriever	FI	3	2	year-long
NCCD11	French bulldog	MI	1	1	year-long with seasonal exacerbation (spring, summer)
NCCD12	Golden retriever	FS	5	1	year-long with seasonal exacerbation (spring)
NCCD13	French bulldog	FI	2	1	year-long
NCCD14	Labrador retriever	MI	7	4	year-long
NCCD15	flat coated retriever	FS	4	2	year-long
NCCD16	German shepherd	FS	2	2	year-long
NCCD17	crossbred	MC	3	3	year-long
NCCD18	Labrador retriever	MI	2	unknown	year-long
NCCD19	Labrador retriever	FI	5	unknown	year-long
NCCD20	French bulldog	FI	2	1	year-long
