# Supplementary material for: Evaluating the Pathogenic Potential of IgE Targeting Cross-Reactive Carbohydrate Determinants in Dogs
Source: Animals (Basel). 2024 Nov 14;14(22):3275. doi: 10.3390/ani14223275 (PMC11591198; doi:10.3390/ani14223275)
Supplement: Supplementary file 1 [file animals-14-03275-s001.zip › TableS2_IDTallergens.xlsx]

## Sheet: Sheet1
		Table S2: List of allergen extracts used during intradermal testing
		Extracts with CCD-expressing allergens (22)
		Tree pollens (5)
		Tree pollen mix 1	Betula pendula, Alnus glutinosa, Corylus avellana
		Tree pollen mix 2	Fagus sylvatica, Ulmus americana, Quercus alba
		European beech	Fagus sylvatica
		Hazel	Corylus avellana
		Poplar	Populus alba
		Grasses (9)
		Grass mix	Cynodon dactylon, Dactylis glomerata, Anthoxanthum odoratum, Phleum pratense, Holcus lanatus
		Bermuda grass	Cynodon dactylon
		Kentucky bluegrass	Poa pratense
		Orchard grass	Dactylis glomerata
		Rape	Brassica napus
		Redtop grass	Agrostis alba
		Rye grass	Lolium perenne
		Timothy grass	Phleum pratense
		Velvet grass	Holcus lanatus
		Weeds (8)
		Weed mix	Artemisia vulgaris, Taraxacum officinale, Plantago lanceolata, Urtica dioica
		Golden rod	Solidago virgaurea
		Lamb's quarter	Chenopodium album
		Mugwort	Artemisia vulgaris
		Plantain, English	Plantago lanceolata
		Ragweed, common	Ambrosia artemisiifolia (elatior)
		Red sorrel	Rumex acetosella
		Wall pellitory	Parietaria officinalis
		Extracts without CCD-expressing allergens (17)
		Fungi (4)
		Alternaria alternata	Alternaria alternata
		Aspergillus fumigatus	Aspergillus fumigatus
		Cladosporium herbarum	Cladosporium herbarum
		Malassezia pachydermatis	Malassezia pachydermatis
		Mites (5)
		Acarus siro	Acarus siro
		Dermatophagoides farinae	Dermatophagoides farinae
		Dermatophagoides pteronyssinus	Dermatophagoides pteronyssinus
		Lepidoglyphus destructor	Lepidoglyphus destructor
		Tyrophagus putrescentiae	Tyrophagus putrescentiae
		Insects (5)
		Horse fly	Tabanus spp.
		House fly	Musca domestica
		Midge	Culicoides spp.
		Mosquito	Aedes communis
		Mosquito	Culex pipiens
		Epithelia (3)
		Epithelia mix	Anas platyrhynca, Anser anser, Gallus gallus domesticus
		Cat epithelium	Felis catus domesticus
		Sheep wool	Ovis aries
