# Supplementary material for: Evaluating the Pathogenic Potential of IgE Targeting Cross-Reactive Carbohydrate Determinants in Dogs
Source: Animals (Basel). 2024 Nov 14;14(22):3275. doi: 10.3390/ani14223275 (PMC11591198; doi:10.3390/ani14223275)
Supplement: Supplementary file 1 [file animals-14-03275-s001.zip › TableS3_ELISA+IDT.xlsx]

## Sheet: Sheet1
Table S3: Intradermal and Serological Testing Results
		Allergen-Specific IgE Serology												Intradermal Testing
		BRL	CCD-HSA	rhLF-CCD	HRP	HSA	rhLF	TOTAL	# Trees	# Grasses	# Weeds	# plant foods	TOTAL	BRL			rhLF-CCD			rhLF			# Trees	# Grasses	# Weeds	TOTAL
		1µg	1µg	1µg	1µg	1µg	1µg	(4 max)	(2 max)	(2 max)	(2 max)	(2 max)	(8 max)	200 ng	500 ng	1µg	200 ng	500 ng	1µg	200 ng	500 ng	1µg	(5 max)	(9 max)	(8 max)	(22 max)
CCD-IgE Positive Sera	CCD1	+	+	+	+	-	-	4	1	2	0	0	3	-	-	-	-	-	-	-	-	-	0	2	0	2
	CCD2	+	+	+	+	-	-	4	0	2	0	0	2	-	-	-	-	-	-	-	-	-	0	0	0	0
	CCD3	+	+	+	+	-	-	4	0	0	0	0	0	-	-	-	-	-	-	-	-	-	0	0	0	0
	CCD4	+	+	+	+	-	-	4	0	2	0	0	2	-	-	-	-	-	-	-	-	-	0	0	0	0
	CCD5	+	+	+	+	-	-	4	0	2	0	0	2	-	NT	-	-	-	-	-	-	-	0	3	1	4
	CCD6	+	+	+	-	-	-	3	0	1	0	2	3	-	-	-	-	-	-	-	-	-	0	1	0	1
	CCD7	+	+	+	-	-	-	3	0	1	0	0	1	-	-	-	-	-	-	-	+	-	0	0	0	0
	CCD8	+	+	+	-	-	-	3	0	2	0	0	2	-	-	-	-	-	-	-	-	-	0	0	0	0
	CCD9	+	+	+	-	-	-	3	0	2	0	0	2	-	NT	NT	-	-	-	-	-	-	0	0	0	0
	CCD10	-	-	+	+	-	-	2	0	1	1	0	2	-	-	-	-	-	-	-	-	-	2	4	0	6
	CCD11	-	+	+	-	-	-	2	0	1	0	0	1	-	-	-	-	-	-	-	-	-	0	0	0	0
	CCD12	+	-	+	-	-	-	2	0	0	0	0	0	-	-	-	-	-	-	-	-	-	0	0	0	0
	CCD13	+	-	-	+	-	-	2	1	2	1	1	5	-	-	-	-	-	-	+	-	-	0	0	0	0
	CCD14	-	-	+	-	-	-	1	0	2	0	0	2	-	-	-	-	-	-	-	+	-	0	1	3	4
CCD-IgE Negative Sera	NCCD1	-	-	-	-	-	-	0	0	0	0	0	0	-	-	+	-	+	-	+	-	+	0	0	1	1
	NCCD2	-	-	-	-	-	-	0	0	0	0	0	0	-	-	-	-	-	-	-	-	-	0	0	0	0
	NCCD3	-	-	-	-	-	-	0	0	0	0	0	0	NT	-	-	-	-	-	-	-	-	0	0	0	0
	NCCD4	-	-	-	-	-	-	0	0	0	0	0	0	-	+	-	-	-	+	-	-	+	0	0	0	0
	NCCD5	-	-	-	-	-	-	0	0	0	0	0	0	-	-	-	-	-	+	+	-	-	0	0	0	0
	NCCD6	-	-	-	-	-	-	0	0	0	0	0	0	-	+	-	-	-	-	+	-	-	0	0	2	2
	NCCD7	-	-	-	-	-	-	0	0	0	0	0	0	-	-	-	-	-	-	-	-	-	0	0	0	0
	NCCD8	-	-	-	-	-	-	0	0	0	0	0	0	-	-	-	-	-	-	-	-	-	0	0	0	0
	NCCD9	-	-	-	-	-	-	0	0	0	0	0	0	-	-	-	-	-	-	-	-	-	0	0	0	0
	NCCD10	-	-	-	-	-	-	0	0	0	0	1	1	-	-	-	-	-	-	-	-	-	0	1	1	2
	NCCD11	-	-	-	-	-	-	0	0	0	0	0	0	-	-	-	-	-	-	-	-	-	0	0	0	0
	NCCD12	-	-	-	-	-	-	0	0	0	0	0	0	-	-	-	-	-	-	-	-	-	0	0	0	0
	NCCD13	-	-	-	-	-	-	0	0	0	0	0	0	-	-	-	-	-	-	-	-	-	0	7	0	7
	NCCD14	-	-	-	-	-	-	0	0	0	0	0	0	-	-	-	-	-	-	-	-	-	0	0	0	0
	NCCD15	-	-	-	-	-	-	0	0	0	0	0	0	-	-	-	-	-	-	-	-	-	0	0	0	0
	NCCD16	-	-	-	-	-	-	0	NT	NT	NT	NT	NT	-	-	-	-	-	-	-	-	-	0	0	0	0
	NCCD17	-	-	-	-	-	-	0	2	0	0	0	2	-	-	-	-	-	-	-	-	-	0	0	0	0
	NCCD18	-	-	-	-	-	-	0	0	0	0	0	0	-	-	-	-	-	-	-	-	-	0	0	0	0
	NCCD19	-	-	-	-	-	-	0	0	0	0	0	0	-	-	-	-	-	-	-	-	-	0	0	0	0
	NCCD20	-	-	-	-	-	-	0	0	0	0	0	0	-	-	NT	-	+	-	-	-	-	0	0	0	0
	Abbreviations: BRL: bromelain; CCD: crossreactive carbohydrate determinant; HRP: horseradish peroxidase; HSA: horseradish peroxidase; rhLF: recombinant human lactoferrin; NT: not tested.
